# Supplementary material for: Taurine Supplementation and Human Heat Tolerance: Mechanisms, Evidence, and Integration with Heat Acclimation, Cooling, and Hydration
Source: Nutrients. 2026 Feb 11;18(4):592. doi: 10.3390/nu18040592 (PMC12943169; doi:10.3390/nu18040592)
Supplement: Supplementary file 1 [file nutrients-18-00592-s001.zip]

Archive with 1 entries (1 files):
- nutrients-4103925-Supplementary_Materials_Taurine_Heat_Tolerance.pdf
